# Supplementary material for: Mitochondrial Genomes of the Robberflies Clephydroneura jiangxiensis and Maira xizangensis (Diptera: Asilidae) and Phylogeny of Three Superfamilies
Source: Genes (Basel). 2025 May 8;16(5):561. doi: 10.3390/genes16050561 (PMC12111682; doi:10.3390/genes16050561)
Supplement: Supplementary file 1 [file genes-16-00561-s001.zip]

Archive with 1 entries (1 files):
- genes-3600128-supplementary.xlsx
