# Supplementary material for: Mitochondrial Genomes of the Robberflies Clephydroneura jiangxiensis and Maira xizangensis (Diptera: Asilidae) and Phylogeny of Three Superfamilies
Source: Genes (Basel). 2025 May 8;16(5):561. doi: 10.3390/genes16050561 (PMC12111682; doi:10.3390/genes16050561)
Supplement: Supplementary file 1 [file genes-16-00561-s001.zip › genes-3600128-supplementary.xlsx]

## Sheet: Table S1
Table S1. Taxonomic information and Genbank accession number for 78 taxa.
Superfamily	Family	Species	Sequence length	Accession number	PCGs
Asiloidea	Asilidae	Clephydroneura jiangxiensis	15764	This study	13
Asiloidea	Asilidae	Clephydroneura sp.	15713	MT424762	13
Asiloidea	Asilidae	Dasypogon diadema	16947	NC_045239	13
Asiloidea	Asilidae	Dioctria linearis	18403	OZ005745	13
Asiloidea	Asilidae	Dysmachus trigonus	16932	OX454326	13
Asiloidea	Asilidae	Eutolmus rufibarbis	16222	OY987211	13
Asiloidea	Asilidae	Leptarthrus brevirostris	18162	OZ038377	13
Asiloidea	Asilidae	Leptogaster cylindrica	18003	OY720110	13
Asiloidea	Asilidae	Machimus atricapillus	16324	OW121790	13
Asiloidea	Asilidae	Maira xizangensis	15245	This study	13
Asiloidea	Asilidae	Neoitamus cyanurus	16633	OX384550	13
Asiloidea	Asilidae	Philonicus albiceps	16897	OZ017778	13
Asiloidea	Asilidae	Saropogon luteus	15696	NC_088769	13
Asiloidea	Asilidae	Satanas sp. KW-2016	14415	KT225300	13
Asiloidea	Asilidae	Tolmerus cingulatus	20204	OY390713	13
Asiloidea	Bombyliidae	Anthrax anthrax	20336	OZ020126	13
Asiloidea	Bombyliidae	Bombylius analis	16326	PP441979	13
Asiloidea	Bombyliidae	Exhyalanthrax sp.	16062	MW125545	13
Asiloidea	Bombyliidae	Geron pallipilosus	15588	MG732929	13
Asiloidea	Bombyliidae	Hemipenthes hebeiensis	15430	NC_058310	13
Asiloidea	Bombyliidae	Heteralonia sp.	17451	MW548252	13
Asiloidea	Bombyliidae	Ligyra sp. 2017	16670	MW077532	13
Asiloidea	Bombyliidae	Systropus daiyunshanus	16585	MT511117	13
Asiloidea	Bombyliidae	Villa cingulata	22430	OX596027	13
Asiloidea	Hilarimorphidae	Apystomyia elinguis	15673	NC_081081	13
Asiloidea	Mythicomyiidae	Mythicomyia sp.	14824	MW042673	13
Asiloidea	Therevidae	Thereva nobilitata	18082	OY979700	13
Empidoidea	Dolichopodidae	Ahypophyllus sinensis	14668	OP081080	13
Empidoidea	Dolichopodidae	Aphrosylus celtiber	14476	OL740028	13
Empidoidea	Dolichopodidae	Argyra leucocephala	18946	OZ012683	13
Empidoidea	Dolichopodidae	Asyndetus clavipes	15385	NC_053651	13
Empidoidea	Dolichopodidae	Chaetogonopteron menglunense	15441	ON287009	13
Empidoidea	Dolichopodidae	Chrysotimus molliculus	14974	MT410804	13
Empidoidea	Dolichopodidae	Chrysotus gramineus	12810	MT862388	12
Empidoidea	Dolichopodidae	Condylostylus fupingensis	14847	MK637457	13
Empidoidea	Dolichopodidae	Diostracus lamellatus	14098	MK637458	13
Empidoidea	Dolichopodidae	Dolichopodidae sp. LC-2017	16123	MF410990	13
Empidoidea	Dolichopodidae	Dolichopus bigeniculatus	14466	KT225294	13
Empidoidea	Dolichopodidae	Gymnopternus bomiensis	15212	OK298480	13
Empidoidea	Dolichopodidae	Hercostomus brevipilosus	15019	NC_046942	13
Empidoidea	Dolichopodidae	Lichtwardtia dentalis	15124	NC_060353	13
Empidoidea	Dolichopodidae	Medetera sp. Qilemoge-2020	14740	MN604695	13
Empidoidea	Dolichopodidae	Micromorphus albipes	15233	MT584156	13
Empidoidea	Dolichopodidae	Neurigona quadrifasciata	16886	OZ176199	13
Empidoidea	Dolichopodidae	Paraclius curvispinus	16882	NC_088549	13
Empidoidea	Dolichopodidae	Poecilobothrus nobilitatus	17390	OX352777	13
Empidoidea	Dolichopodidae	Rhaphium baihuashanum	15173	MK637460	13
Empidoidea	Dolichopodidae	Scellus notatus	17698	OZ123356	13
Empidoidea	Dolichopodidae	Sciapus platypterus	17641	OZ123442	13
Empidoidea	Dolichopodidae	Stolidosoma sp.	15272	OL740031	13
Empidoidea	Dolichopodidae	Sympycnus pulicarius	13003	MT483695	13
Empidoidea	Dolichopodidae	Syntormon pallipes	15583	MK637456	13
Empidoidea	Dolichopodidae	Xanthochlorus tibetensis	15580	NC_053652	13
Empidoidea	Empididae	Calohilara tibetensis	15354	NC_059903	13
Empidoidea	Empididae	Chelipoda sp. YD3012	14976	MT396991	13
Empidoidea	Empididae	Empis caudatula	15397	MT410805	13
Empidoidea	Empididae	Heleodromia immaculata	14515	KT225295	13
Empidoidea	Empididae	Hilara brevispina	15965	NC_079956	13
Empidoidea	Empididae	Iteaphila macquarti	16456	NC_081094	13
Empidoidea	Empididae	Microphor holosericeus	16437	MT410831	13
Empidoidea	Empididae	Oreogeton sp. DY-2020	15718	MK639348	13
Empidoidea	Empididae	Phyllodromia melanocephala	11596	MT862389	9
Empidoidea	Empididae	Rhamphomyia barbata	13340	MT862390	10
Empidoidea	Hybotidae	Anthalia sp. YD3030	15142	NC_051551	13
Empidoidea	Hybotidae	Hybos culiciformis	17595	OZ023278	13
Empidoidea	Hybotidae	Hybotidae sp. LC-2017	15835	MF411004	13
Empidoidea	Hybotidae	Leptopeza flavipes	15267	NC_051492	13
Empidoidea	Hybotidae	Ocydromia sp. DY-2020	16078	MK514083	13
Empidoidea	Hybotidae	Platypalpus agilis	16010	MT410778	13
Empidoidea	Hybotidae	Syneches medoganus	16128	MW355620	13
Empidoidea	Hybotidae	Tachydromia umbrarum	15407	MT628548	13
Nemestrinoidea	Acroceridae	Acrocera orbiculus	18666	OX375761	13
Nemestrinoidea	Nemestrinidae	Trichophthalma punctata	16396	NC_008755	13
Nemestrinoidea	Nemestrinidae	Trichopsidea sp.	15565	MW042674	13
Stratiomyomorpha (outgroup)	Stratiomyidae	Parastratiosphecomyia szechuanensis	16414	MW039153	13
Stratiomyomorpha (outgroup)	Stratiomyidae	Nasimyia megacephala	16069	MW115118	13
Stratiomyomorpha (outgroup)	Stratiomyidae	Beris vallata	15779	MT483627	13
Stratiomyomorpha (outgroup)	Stratiomyidae	Ptecticus aurifer	15775	MN604259	13

## Sheet: Table S2
Table S2. Basic information of mitochondrial encoded genes of Clephydroneura jiangxiensis and Maira xizangensis.
Species	Type	Gene	Length	A	C	G	T	AT%	AT-skew	GC%	GC-skew	Start codon	End codon
Clephydroneura jiangxiensis	PCGs	ATP6	678	240	133	75	230	69.3	0.0212766	30.7	-0.278846	ATG	TAA
Clephydroneura jiangxiensis	PCGs	ATP8	162	74	37	6	45	73.5	0.243697	26.5	-0.72093	ATA	TAA
Clephydroneura jiangxiensis	PCGs	COX1	1539	485	363	249	442	60.2	0.0463862	39.8	-0.186275	TCG	TAA
Clephydroneura jiangxiensis	PCGs	COX2	687	243	159	86	199	64.3	0.0995475	35.7	-0.297959	ATG	TAA
Clephydroneura jiangxiensis	PCGs	COX3	789	249	189	123	228	60.5	0.0440252	39.5	-0.211538	ATG	TAA
Clephydroneura jiangxiensis	PCGs	CYTB	1137	383	263	148	343	63.9	0.0550964	36.1	-0.279805	ATG	TAG
Clephydroneura jiangxiensis	PCGs	ND1	958	475	191	94	198	70.3	0.41159	29.7	-0.340351	ATA	T
Clephydroneura jiangxiensis	PCGs	ND2	1029	390	211	100	328	69.8	0.086351	30.2	-0.356913	ATA	TAA
Clephydroneura jiangxiensis	PCGs	ND3	351	123	72	37	119	68.9	0.0165289	31.1	-0.321101	ATT	TAG
Clephydroneura jiangxiensis	PCGs	ND4	1341	654	281	124	282	69.8	0.397436	30.2	-0.387654	ATG	TAG
Clephydroneura jiangxiensis	PCGs	ND4L	291	149	58	22	62	72.5	0.412322	27.5	-0.45	ATG	TAA
Clephydroneura jiangxiensis	PCGs	ND5	1722	840	355	151	376	70.6	0.381579	29.4	-0.403162	ATT	TAG
Clephydroneura jiangxiensis	PCGs	ND6	528	215	100	49	164	71.8	0.134565	28.2	-0.342282	ATA	TAA
Clephydroneura jiangxiensis	rRNAs	l-RNA	1289	586	212	94	397	76.3	0.192269	23.7	-0.385621
Clephydroneura jiangxiensis	rRNAs	r-RNA	795	355	133	64	243	75.2	0.187291	24.8	-0.350254
Clephydroneura jiangxiensis	tRNAs	trnI	66	26	8	11	21	71.2	0.106383	28.8	0.157895
Clephydroneura jiangxiensis	tRNAs	trnQ	69	29	15	6	19	69.6	0.208333	30.4	-0.428571
Clephydroneura jiangxiensis	tRNAs	trnM	69	27	10	8	24	73.9	0.0588235	26.1	-0.111111
Clephydroneura jiangxiensis	tRNAs	trnW	68	31	10	8	19	73.5	0.24	26.5	-0.111111
Clephydroneura jiangxiensis	tRNAs	trnC	63	23	12	9	19	66.7	0.0952381	33.3	-0.142857
Clephydroneura jiangxiensis	tRNAs	trnY	71	28	13	7	23	71.8	0.0980392	28.2	-0.3
Clephydroneura jiangxiensis	tRNAs	trnL(uaa)	66	23	12	12	19	63.6	0.0952381	36.4	0
Clephydroneura jiangxiensis	tRNAs	trnK	69	27	12	10	20	68.1	0.148936	31.9	-0.0909091
Clephydroneura jiangxiensis	tRNAs	trnD	67	34	4	4	25	88.1	0.152542	11.9	0
Clephydroneura jiangxiensis	tRNAs	trnG	68	32	5	6	25	83.8	0.122807	16.2	0.0909091
Clephydroneura jiangxiensis	tRNAs	trnA	66	26	6	9	25	77.3	0.0196078	22.7	0.2
Clephydroneura jiangxiensis	tRNAs	trnR	64	24	8	9	23	73.8	0.0212766	26.2	0.0588235
Clephydroneura jiangxiensis	tRNAs	trnN	68	33	8	9	18	75	0.294118	25	0.0588235
Clephydroneura jiangxiensis	tRNAs	trnS(gcu)	67	25	9	9	24	73.1	0.0204082	26.9	0
Clephydroneura jiangxiensis	tRNAs	trnE	66	29	9	5	23	78.8	0.115385	21.2	-0.285714
Clephydroneura jiangxiensis	tRNAs	trnF	65	26	13	4	22	73.8	0.0833333	26.2	-0.529412
Clephydroneura jiangxiensis	tRNAs	trnH	68	26	18	5	19	66.2	0.155556	33.8	-0.565217
Clephydroneura jiangxiensis	tRNAs	trnT	65	28	6	6	25	81.5	0.0566038	18.5	0
Clephydroneura jiangxiensis	tRNAs	trnP	65	25	15	6	19	67.7	0.136364	32.3	-0.428571
Clephydroneura jiangxiensis	tRNAs	trnS(uga)	66	29	5	9	23	78.8	0.115385	21.2	0.285714
Clephydroneura jiangxiensis	tRNAs	trnL(uag)	65	26	10	5	24	76.9	0.04	23.1	-0.333333
Clephydroneura jiangxiensis	tRNAs	trnV	72	26	9	7	30	77.8	-0.0714286	22.2	-0.125
Clephydroneura jiangxiensis	control region	AT-rich	943	444	96	41	362	85.5	0.101737	14.5	-0.40146
Maira xizangensis	PCGs	ATP6	678	219	126	78	255	69.9	-0.0759494	30.1	-0.235294	ATG	TAA
Maira xizangensis	PCGs	ATP8	162	63	32	8	59	75.3	0.0327869	24.7	-0.6	ATT	TAA
Maira xizangensis	PCGs	COX1	1539	445	282	235	577	66.4	-0.129159	33.6	-0.0909091	TCG	TAA
Maira xizangensis	PCGs	COX2	688	230	121	89	248	69.5	-0.0376569	30.5	-0.152381	ATG	T
Maira xizangensis	PCGs	COX3	789	224	157	121	287	64.8	-0.123288	35.2	-0.129496	ATG	TAA
Maira xizangensis	PCGs	CYTB	1137	354	211	148	424	68.4	-0.0899743	31.6	-0.175487	ATG	TAG
Maira xizangensis	PCGs	ND1	957	463	168	87	239	73.4	0.319088	26.6	-0.317647	TTG	TAA
Maira xizangensis	PCGs	ND2	1041	371	162	77	431	77	-0.074813	23	-0.355649	ATC	TAA
Maira xizangensis	PCGs	ND3	354	113	58	35	148	73.7	-0.1341	26.3	-0.247312	ATT	TAG
Maira xizangensis	PCGs	ND4	1338	639	205	121	373	75.6	0.262846	24.4	-0.257669	ATG	TAA
Maira xizangensis	PCGs	ND4L	294	147	41	23	83	78.2	0.278261	21.8	-0.28125	ATG	TAA
Maira xizangensis	PCGs	ND5	1728	804	283	152	489	74.8	0.243619	25.2	-0.301149	ATT	TAA
Maira xizangensis	PCGs	ND6	525	195	86	32	212	77.5	-0.041769	22.5	-0.457627	ATT	TAA
Maira xizangensis	rRNAs	l-RNA	1309	575	190	101	443	77.8	0.129666	22.2	-0.305842
Maira xizangensis	rRNAs	r-RNA	795	338	122	67	268	76.2	0.115512	23.8	-0.291005
Maira xizangensis	tRNAs	trnI	65	28	7	10	20	73.8	0.166667	26.2	0.176471
Maira xizangensis	tRNAs	trnQ	69	30	11	4	24	78.3	0.111111	21.7	-0.466667
Maira xizangensis	tRNAs	trnM	69	25	12	8	24	71	0.0204082	29	-0.2
Maira xizangensis	tRNAs	trnW	68	27	10	7	24	75	0.0588235	25	-0.176471
Maira xizangensis	tRNAs	trnC	67	25	11	7	24	73.1	0.0204082	26.9	-0.222222
Maira xizangensis	tRNAs	trnY	65	23	12	7	23	70.8	0	29.2	-0.263158
Maira xizangensis	tRNAs	trnL(uaa)	65	23	7	11	24	72.3	-0.0212766	27.7	0.222222
Maira xizangensis	tRNAs	trnK	70	28	11	10	21	70	0.142857	30	-0.047619
Maira xizangensis	tRNAs	trnD	66	32	5	5	24	84.8	0.142857	15.2	0
Maira xizangensis	tRNAs	trnG	65	29	5	6	25	83.1	0.0740741	16.9	0.0909091
Maira xizangensis	tRNAs	trnA	65	21	7	9	28	75.4	-0.142857	24.6	0.125
Maira xizangensis	tRNAs	trnR	64	19	11	9	25	68.7	-0.136364	31.3	-0.1
Maira xizangensis	tRNAs	trnN	68	27	8	11	22	72.1	0.102041	27.9	0.157895
Maira xizangensis	tRNAs	trnS(gcu)	67	24	8	9	26	74.6	-0.04	25.4	0.0588235
Maira xizangensis	tRNAs	trnE	64	28	6	3	27	85.9	0.0181818	14.1	-0.333333
Maira xizangensis	tRNAs	trnF	66	23	13	6	24	71.2	-0.0212766	28.8	-0.368421
Maira xizangensis	tRNAs	trnH	65	29	10	4	22	78.5	0.137255	21.5	-0.428571
Maira xizangensis	tRNAs	trnT	65	27	6	6	26	81.5	0.0188679	18.5	0
Maira xizangensis	tRNAs	trnP	65	26	12	4	23	75.4	0.0612245	24.6	-0.5
Maira xizangensis	tRNAs	trnS(uga)	69	30	7	9	23	76.8	0.132075	23.2	0.125
Maira xizangensis	tRNAs	trnL(uag)	64	26	9	4	25	79.7	0.0196078	20.3	-0.384615
Maira xizangensis	tRNAs	trnV	72	26	12	7	27	73.6	-0.0188679	26.4	-0.263158
Maira xizangensis	control region	AT-rich	422	202	24	7	189	92.7	0.0332481	7.3	-0.548387

## Sheet: Table S3
Table S3. Substitutions saturation analysis in different codons of 78 mitochondrial protein coding genes.
Condon position	NumOTU	Iss	Iss.cSym	Psym	Iss.cAsym	Pasym
1st	4	0.358	0.849	0	0.838	0
	8	0.375	0.843	0	0.76	0
	16	0.413	0.828	0	0.671	0
	32	0.441	0.809	0	0.556	0
2nd	4	0.253	0.849	0	0.838	0
	8	0.263	0.843	0	0.76	0
	16	0.289	0.828	0	0.671	0
	32	0.319	0.809	0	0.556	0
3rd	4	0.731	0.849	0	0.838	0
	8	0.776	0.843	0	0.76	0.1452
	16	0.811	0.828	0.1804	0.671	0
	32	0.846	0.809	0.0159	0.556	0
